# Supplementary material for: On the performance of active RIS-enhanced NOMA systems with spectrum sharing mechanisms
Source: PLoS One. 2025 Nov 25;20(11):e0336951. doi: 10.1371/journal.pone.0336951 (PMC12646486; doi:10.1371/journal.pone.0336951)
Supplement: S1 File — (ZIP) [file pone.0336951.s001.zip]

Archive with 49 entries (47 files):
- S1_PLOS ONE_2025/
- S1_PLOS ONE_2025/code/
- S1_PLOS ONE_2025/code/Bivariate_Fox_H.m
- S1_PLOS ONE_2025/code/Fig1.eps
- S1_PLOS ONE_2025/code/Fig1.fig
- S1_PLOS ONE_2025/code/Fig1.m
- S1_PLOS ONE_2025/code/Fig1Olde.m
- S1_PLOS ONE_2025/code/Fig2.eps
- S1_PLOS ONE_2025/code/Fig2.fig
- S1_PLOS ONE_2025/code/Fig2.m
- S1_PLOS ONE_2025/code/Fig3.eps
- S1_PLOS ONE_2025/code/Fig3.fig
- S1_PLOS ONE_2025/code/Fig3.m
- S1_PLOS ONE_2025/code/Fig4.eps
- S1_PLOS ONE_2025/code/Fig4.fig
- S1_PLOS ONE_2025/code/Fig4.m
- S1_PLOS ONE_2025/code/Fig5.eps
- S1_PLOS ONE_2025/code/Fig5.fig
- S1_PLOS ONE_2025/code/Fig5.m
- S1_PLOS ONE_2025/code/Fig6.eps
- S1_PLOS ONE_2025/code/Fig6.fig
- S1_PLOS ONE_2025/code/Fig6.m
- S1_PLOS ONE_2025/code/Fig7.eps
- S1_PLOS ONE_2025/code/Fig7.fig
- S1_PLOS ONE_2025/code/Fig7.m
- S1_PLOS ONE_2025/code/Fig8.eps
- S1_PLOS ONE_2025/code/Fig8.fig
- S1_PLOS ONE_2025/code/Fig8.m
- S1_PLOS ONE_2025/code/Fig9a.eps
- S1_PLOS ONE_2025/code/Fig9a.fig
- S1_PLOS ONE_2025/code/Fig9a.m
- S1_PLOS ONE_2025/code/Fig9b.eps
- S1_PLOS ONE_2025/code/Fig9b.fig
- S1_PLOS ONE_2025/code/Fig9b.m
- S1_PLOS ONE_2025/code/foxH.m
- S1_PLOS ONE_2025/code/gammaz.m
- S1_PLOS ONE_2025/code/newMeijerG.m
- S1_PLOS ONE_2025/code/noITC.eps
- S1_PLOS ONE_2025/code/noITC.fig
- S1_PLOS ONE_2025/code/noITC.m
- S1_PLOS ONE_2025/code/SoSanhRelay.eps
- S1_PLOS ONE_2025/code/SoSanhRelay.fig
- S1_PLOS ONE_2025/code/SoSanhRelay.m
- S1_PLOS ONE_2025/code/Ui_Analysis.m
- S1_PLOS ONE_2025/code/Ui_Analysis02.m
- S1_PLOS ONE_2025/code/Ui_Analysis03.m
- S1_PLOS ONE_2025/code/Ui_Asymptotic.m
- S1_PLOS ONE_2025/code/untitled.fig
- S1_PLOS ONE_2025/code/WSCPbiFoxH.m
