# Supplementary material for: On the performance of active RIS-enhanced NOMA systems with spectrum sharing mechanisms
Source: PLoS One. 2025 Nov 25;20(11):e0336951. doi: 10.1371/journal.pone.0336951 (PMC12646486; doi:10.1371/journal.pone.0336951)
Supplement: S1 File — (ZIP) [file pone.0336951.s001.zip › S1_PLOS ONE_2025/code/Bivariate_Fox_H.m]

function out = Bivariate_Fox_H(...
    an1,alphan1,An1,ap1,alphap1,Ap1,...
    bq1,betaq1,Bq1,cn2,Cn2,cp2, Cp2,...
    dm2, Dm2, dq2, Dq2, en3, En3,...
    ep3, Ep3, fm3, Fm3, fq3, Fq3, x, y)
    %_ note there is no bm since m=0

    %_ ***** Integrand definition *****
    F=@(s,t)(GammaProd(1-an1,alphan1,s,An1,t)...
        .* GammaProd(dm2,-Dm2, s)...
        .* GammaProd(1-cn2,Cn2,s)...
        .* GammaProd(fm3,-Fm3,t)...
        .* GammaProd(1-en3,En3,t)...
        .* (x.^s) .* (y.^t))...
        ./ (GammaProd(1-bq1,betaq1,s,Bq1,t)...
        .* GammaProd(ap1,-alphap1,s ,-Ap1,t)...
        .* GammaProd(1-dq2,Dq2,s)...
        .* GammaProd(cp2,-Cp2,s)...
        .* GammaProd(1-fq3,Fq3,t)...
        .* GammaProd(ep3,-Ep3,t) );
    %_ ***** Contour definition *****
    % cs
    css = 0.1;
    Sups = min(dm2./Dm2);
    Infs = max((cn2-1)./Cn2);
    if (isempty(Sups) && isempty(Infs))
        cs=1;
    elseif(isempty(Sups) && ~isempty(Infs))
        cs = Infs +css;
    elseif(~isempty(Sups) && isempty(Infs))
        cs = Sups -css;
    else
        cs = (Sups + Infs)/2; % Sups< s <Infs
    end
    % ct
    Supt = min(fm3./Fm3);
    Inft = max([((-1+an1-alphan1.*cs)./An1)
    ((en3-1)/En3)]);
    if (isempty(Supt) && isempty(Inft))
        ct = 1;
    elseif(isempty(Supt) && ~isempty(Inft))
        ct = Inft +css;
    elseif(~isempty(Supt) && isempty(Inft))
        ct = Supt -css;
    else
        ct = (5*Supt + Inft)/6; % Supt< t <Inft
    end
    W = 10; %�infinity
    out = real(((1/pi/2i)^2)*quad2d(...
        F,cs-1i*W,cs+1i*W,ct-1i*W,ct+1i*W,...
        'Singular',true));
%_ ***** GammaProd subfunction *****
    function output = GammaProd(p,x,X,y,Y)
        if (nargin==3)
            [pp, XX] = meshgrid(p,X);
            xx = meshgrid(x,X);
            if (isempty(p))
                output = ones(size(X));
            else
                output = reshape(prod(double(...
                    gammaz(pp+xx.*XX)),2),size(X));
            end
        elseif (nargin==5)
            [pp, XX] = meshgrid(p,X);
            xx = meshgrid(x,X);
            yy = meshgrid(y,X);
            [pp, YY] = meshgrid(p,Y);

            if (isempty(p))
                output = ones(size(X));
            else
                output = reshape(prod(double(...
                    gammaz(pp+xx.*XX+yy.*YY)),2),size(X));
            end
        end
    end
end
