# Supplementary material for: On the performance of active RIS-enhanced NOMA systems with spectrum sharing mechanisms
Source: PLoS One. 2025 Nov 25;20(11):e0336951. doi: 10.1371/journal.pone.0336951 (PMC12646486; doi:10.1371/journal.pone.0336951)
Supplement: S1 File — (ZIP) [file pone.0336951.s001.zip › S1_PLOS ONE_2025/code/Fig1Olde.m]

clear;
clc;
%% Parameters %%
N = 3;

a2 = 0.8;
a1 = 1 - a2;

beta = 5;

m = 2;
m_g0 = m;
m_g1 = m;
m_g2 = m;
m_0 = m;

R1 = 2;
R2 = 1;

gamma_th1 = (2^R1)-1; 
gamma_th2 = (2^R2)-1; 

SNR_dB = -5:2.5:30; % SNR
rho_array = db2pow(SNR_dB);

rho_Q = db2pow(5);
Ntn = db2pow(-10);


Omega_h  = 0.1;
Omega_g0 = 0.5;
Omega_g1 = 0.5;
Omega_g2 = 0.5;

leng_colum = length(rho_array);
P_out_1_sim = zeros(1,leng_colum);P_out_2_sim = zeros(1,leng_colum);P_out_3_sim = zeros(1,leng_colum);P_out_4_sim = zeros(1,leng_colum);
P_out_1 = zeros(1,leng_colum);P_out_2 = zeros(1,leng_colum);P_out_3 = zeros(1,leng_colum);
P_out_1_asym = zeros(1,leng_colum);P_out_2_asym = zeros(1,leng_colum);P_out_3_asym = zeros(1,leng_colum);
LOOP = 1e6;


%% Outage Probability Simulation %%
h = sqrt(Omega_h).*random('Naka', m_0, 1, [1, LOOP]); %Nakagami-m fading
g0 = sqrt(Omega_g0).*random('Naka', m_g0, 1, [N, LOOP]); %Nakagami-m fading
g1 = sqrt(Omega_g1).*random('Naka', m_g1, 1, [N, LOOP]); %Nakagami-m fading
g2 = sqrt(Omega_g2).*random('Naka', m_g2, 1, [N, LOOP]); %Nakagami-m fading

A1 =  sum(g0.*g1,1);
A2 =  sum(g0.*g2,1);

%_
omega_1 = mean(sum(g1,1).^2);
omega_2 = mean(sum(g2,1).^2);

%_
Z1 = A1.^2;
Z2 = A2.^2;
H = h.^2;

Muy_1 = gamma(m_g0 + 0.5)*gamma(m_g1 + 0.5)*(sqrt(Omega_g0*Omega_g1)/(gamma(m_g0)*gamma(m_g1)*sqrt(m_g0*m_g1)));
Omega_1 = Omega_g0*Omega_g1*(1 - ((1/(m_g0*m_g1))*(((gamma(m_g0 + 0.5)*gamma(m_g1 + 0.5))/(gamma(m_g0)*gamma(m_g1)))^2)));
Muy_2 = gamma(m_g0 + 0.5)*gamma(m_g2 + 0.5)*(sqrt(Omega_g0*Omega_g2)/(gamma(m_g0)*gamma(m_g2)*sqrt(m_g0*m_g2)));
Omega_2 = Omega_g0*Omega_g2*(1 - ((1/(m_g0*m_g2))*(((gamma(m_g0 + 0.5)*gamma(m_g2 + 0.5))/(gamma(m_g0)*gamma(m_g2)))^2)));

muy_0 = m_0/Omega_h;

for jj = 1 :length(rho_array)
    rho = rho_array(jj);
    rho_S = min((rho_Q./H),rho);
    
    gamma_x2_x1 = (beta*a2*rho_S.*Z1)./(beta*a1*rho_S.*Z1 + beta*Ntn*N*omega_1 + 1);
    gamma_x1 = (beta*a1*rho_S.*Z1)./(beta*Ntn*N*omega_1 + 1);
    
    gamma_x2 = (beta*a2*rho_S.*Z2)./(beta*a1*rho_S.*Z2 + beta*Ntn*N*omega_2 + 1);

    P_out_1_sim(jj) = 1 - mean( gamma_x1 > gamma_th1 & gamma_x2_x1 > gamma_th2 );
    P_out_2_sim(jj) = 1 - mean( gamma_x2 > gamma_th2  );
%     & H < (rho_Q/rho)

%% OMA %% 
%     gamma_OMA= delta*rho*Z1;
%     P_out_4_sim(jj) = 1 - mean(gamma_OMA > gamma_th_OMA);
%% Outage Probability Analysis %% 
    theta_1 = gamma_th1/(a1*beta);
    theta_2 = gamma_th2/(beta*(a2 - a1*gamma_th2));
    theta_max = max(theta_1,theta_2);
 
    b_1 = ((N*(Muy_1^2))/Omega_1) - 1;
    c_1 = Omega_1/Muy_1;
    b_2 = ((N*(Muy_2^2))/Omega_2) - 1;
    c_2 = Omega_2/Muy_2;
    d_1 = beta*Ntn*N*omega_1 + 1;
    d_2 = beta*Ntn*N*omega_2 + 1;
   
    bien_0 = 0;
    for t=0:m_0-1
        bien_0 = bien_0 + exp(-muy_0*(rho_Q/rho)) * (1/factorial(t)) * (((muy_0*rho_Q)/rho)^t);
    end
    
    bien_1 = @(x) (x.^(m_0-1)) .* exp(-muy_0.*x) .* gammainc(sqrt((theta_max/rho_Q)*d_1.*x)./c_1,b_1+1,'upper');
    bien_2 = ((muy_0^m_0)/gamma(m_0)) * integral(bien_1,rho_Q/rho,inf) ;
    
    P_out_1(jj) = 1 - (1 - bien_0)*gammainc(sqrt((theta_max/rho)*d_1)/c_1,b_1+1,'upper') - bien_2;
    P_out_2(jj) = 1 - (1 - bien_0)*gammainc(sqrt((theta_2/rho)*d_2)/c_2,b_2+1,'upper');
end

%% Figure %%
% semilogy(SNR_dB,P_out_4_sim,'k-v','Linewidth',1,'MarkerFaceColor','w','MarkerSize',10);hold on; grid on
% semilogy(SNR_dB,P_out_1,'m-s','Linewidth',1,'MarkerFaceColor','w','MarkerSize',10);hold on; grid on
semilogy(SNR_dB,P_out_1,'b-o','Linewidth',1,'MarkerFaceColor','w','MarkerSize',10);hold on; grid on
semilogy(SNR_dB,P_out_2,'r-d','Linewidth',1,'MarkerFaceColor','w','MarkerSize',10);hold on; grid on

semilogy(SNR_dB,P_out_1_sim,'k.','Linewidth',1,'MarkerFaceColor','w','MarkerSize',10);hold on; grid on
semilogy(SNR_dB,P_out_2_sim,'k.','Linewidth',1,'MarkerFaceColor','w','MarkerSize',10);hold on; grid on

xlabel('${\bar {\rho_b}}$ (dB)','interpreter','latex','fontsize',15);
ylabel('Outage Probability','interpreter','latex','fontsize',15);

ylim([1e-6 1])
h = legend('${\cal P}_{{U_1}}^{ARIS}$, NOMA $-$ Ana.','${\cal P}_{{U_2}}^{ARIS}$, NOMA $-$ Ana.',...
           'Sim.','Location','SouthWest');
set(h,'interpreter','latex','fontsize',10);
