# Supplementary material for: On the performance of active RIS-enhanced NOMA systems with spectrum sharing mechanisms
Source: PLoS One. 2025 Nov 25;20(11):e0336951. doi: 10.1371/journal.pone.0336951 (PMC12646486; doi:10.1371/journal.pone.0336951)
Supplement: S1 File — (ZIP) [file pone.0336951.s001.zip › S1_PLOS ONE_2025/code/Fig3.m]

clear;
clc;tic
%% Parameters %%
N = 8;

a2 = 0.8;
a1 = 1 - a2;

SNR_dB = 0:2.5:50; % SNR
beta_arr = SNR_dB;

m = 1;
m_g0 = m;
m_g1 = m;
m_g2 = m;
m_g3 = m;
m_0 = m;

R1 = 1.5;
R2 = 1;

gamma_th1 = (2^R1)-1; 
gamma_th2 = (2^R2)-1;
gamma_th_OMA = (2^(3*R1))-1; 


rho_array = db2pow(10);

rho_Q = db2pow(10);
Ntn = db2pow(-30);


varsigma = 2;
d_ref = 0.1;

d_PU = 6;
d_ARIS = 5;
d_U1 = 5;
d_U2 = 10;

Omega_h  = (d_PU^-varsigma)/d_ref;
Omega_g0 = (d_ARIS^-varsigma)/d_ref;
Omega_g1 = (d_U1^-varsigma)/d_ref;
Omega_g2 = (d_U2^-varsigma)/d_ref;
Omega_g3 = (d_U1^-varsigma)/d_ref;

leng_colum = length(beta_arr);
P_out_1_sim = zeros(1,leng_colum);P_out_2_sim = zeros(1,leng_colum);
P_out_3_sim = zeros(1,leng_colum);P_out_4_sim = zeros(1,leng_colum);
P_out_5_sim = zeros(1,leng_colum);P_out_6_sim = zeros(1,leng_colum);
P_out_1 = zeros(1,leng_colum);P_out_2 = zeros(1,leng_colum);
P_out_3 = zeros(1,leng_colum);P_out_4 = zeros(1,leng_colum);
P_out_5 = zeros(1,leng_colum);P_out_6 = zeros(1,leng_colum);
P_out_1_asym = zeros(1,leng_colum);P_out_2_asym = zeros(1,leng_colum);
P_out_3_asym = zeros(1,leng_colum);P_out_4_asym = zeros(1,leng_colum);
P_out_5_asym = zeros(1,leng_colum);P_out_6_asym = zeros(1,leng_colum);
LOOP = 1e7;


%% Outage Probability Simulation %%
h = sqrt(Omega_h).*random('Naka', m_0, 1, [1, LOOP]); %Nakagami-m fading
g0 = sqrt(Omega_g0).*random('Naka', m_g0, 1, [N, LOOP]); %Nakagami-m fading
g1 = sqrt(Omega_g1).*random('Naka', m_g1, 1, [N, LOOP]); %Nakagami-m fading
g2 = sqrt(Omega_g2).*random('Naka', m_g2, 1, [N, LOOP]); %Nakagami-m fading
g3 = sqrt(Omega_g3).*random('Naka', m_g3, 1, [N, LOOP]); %Nakagami-m fading

A0 =  sum(g0.*g3,1);
A1 =  sum(g0.*g1,1);
A2 =  sum(g0.*g2,1);
%_
omega_0 = mean(sum(g3,1).^2);
omega_1 = mean(sum(g1,1).^2);
omega_2 = mean(sum(g2,1).^2);

%_
Z0 = A0.^2;
Z1 = A1.^2;
Z2 = A2.^2;

H = h.^2;

Muy_O = gamma(m_g0 + 0.5)*gamma(m_g3 + 0.5)*(sqrt(Omega_g0*Omega_g3)/(gamma(m_g0)*gamma(m_g3)*sqrt(m_g0*m_g3)));
Omega_O = Omega_g0*Omega_g3*(1 - ((1/(m_g0*m_g3))*(((gamma(m_g0 + 0.5)*gamma(m_g3 + 0.5))/(gamma(m_g0)*gamma(m_g3)))^2)));
Muy_1 = gamma(m_g0 + 0.5)*gamma(m_g1 + 0.5)*(sqrt(Omega_g0*Omega_g1)/(gamma(m_g0)*gamma(m_g1)*sqrt(m_g0*m_g1)));
Omega_1 = Omega_g0*Omega_g1*(1 - ((1/(m_g0*m_g1))*(((gamma(m_g0 + 0.5)*gamma(m_g1 + 0.5))/(gamma(m_g0)*gamma(m_g1)))^2)));
Muy_2 = gamma(m_g0 + 0.5)*gamma(m_g2 + 0.5)*(sqrt(Omega_g0*Omega_g2)/(gamma(m_g0)*gamma(m_g2)*sqrt(m_g0*m_g2)));
Omega_2 = Omega_g0*Omega_g2*(1 - ((1/(m_g0*m_g2))*(((gamma(m_g0 + 0.5)*gamma(m_g2 + 0.5))/(gamma(m_g0)*gamma(m_g2)))^2)));

muy_0 = m_0/Omega_h;

for jj = 1 :length(beta_arr)
    rho = rho_array;
    beta = beta_arr(jj);
    
%% Outage Probability Analysis %%
    theta_O = gamma_th_OMA/beta;
    theta_1 = gamma_th1/(a1*beta);
    theta_2 = gamma_th2/(beta*(a2 - a1*gamma_th2));
    theta_max = max(theta_1,theta_2);
    theta_1_nga = gamma_th1/a1;
    theta_2_nga = gamma_th2/((a2 - a1*gamma_th2));
    theta_max_nga = max(theta_1_nga,theta_2_nga);
 
    b_O = ((N*(Muy_O^2))/Omega_O) - 1;
    c_O = Omega_O/Muy_O;
    b_1 = ((N*(Muy_1^2))/Omega_1) - 1;
    c_1 = Omega_1/Muy_1;
    b_2 = ((N*(Muy_2^2))/Omega_2) - 1;
    c_2 = Omega_2/Muy_2;
    d_1 = beta*Ntn*N*omega_1 + 1;
    d_2 = beta*Ntn*N*omega_2 + 1;
    d_O = beta*Ntn*N*omega_0 + 1;
    vartheta_O = (c_O^-1)*sqrt((theta_O/rho_Q)*d_O);
    vartheta_O_nga = (c_O^-1)*sqrt((gamma_th_OMA/rho_Q));
    vartheta_1 = (c_1^-1)*sqrt((theta_max/rho_Q)*d_1);
    vartheta_1_nga = (c_1^-1)*sqrt((theta_max_nga/rho_Q));
    vartheta_2 = (c_2^-1)*sqrt((theta_2/rho_Q)*d_2);
    vartheta_2_nga = (c_2^-1)*sqrt((theta_2_nga/rho_Q));
    
    P_out_1(jj) = Ui_Analysis(rho,rho_Q,theta_max,d_1,b_1,c_1,vartheta_1,m_0,muy_0);
    P_out_3(jj) = Ui_Analysis(rho,rho_Q,theta_2,d_2,b_2,c_2,vartheta_2,m_0,muy_0);
 
    %_ OMA
    P_out_5(jj) = Ui_Analysis(rho,rho_Q,theta_O,d_O,b_O,c_O,vartheta_O,m_0,muy_0);
    

end
toc
%% Figure %%
semilogy(SNR_dB,P_out_5,'m-v','Linewidth',1,'MarkerFaceColor','w','MarkerSize',8);hold on; grid on
semilogy(SNR_dB,P_out_1,'b-o','Linewidth',1,'MarkerFaceColor','w','MarkerSize',8);hold on; grid on
semilogy(SNR_dB,P_out_3,'r-s','Linewidth',1,'MarkerFaceColor','w','MarkerSize',8);hold on; grid on

xlabel('Reflection amplification coefficient $\beta$','interpreter','latex','fontsize',15);
ylabel('Outage Probability','interpreter','latex','fontsize',15);

ylim([1e-12 1])
h = legend('${\cal P}_O^{ARIS}$, OMA $-$ ${\bar \rho_b = 5}$ [dB]','${\cal P}_{{U_1}}^{ARIS}$, NOMA $-$  ${\bar \rho_b = 5}$ [dB]','${\cal P}_{{U_2}}^{ARIS}$, NOMA $-$  ${\bar \rho_b = 5}$ [dB]',...
           '${\cal P}_O^{ARIS}$, OMA $-$ ${\bar \rho_b = 10}$ [dB]','${\cal P}_{{U_1}}^{ARIS}$, NOMA $-$  ${\bar \rho_b = 10}$ [dB]','${\cal P}_{{U_2}}^{ARIS}$, NOMA $-$  ${\bar \rho_b = 10}$ [dB]','Location','SouthWest');
set(h,'interpreter','latex','fontsize',9.5);
h.NumColumns = 2;
