# Supplementary material for: On the performance of active RIS-enhanced NOMA systems with spectrum sharing mechanisms
Source: PLoS One. 2025 Nov 25;20(11):e0336951. doi: 10.1371/journal.pone.0336951 (PMC12646486; doi:10.1371/journal.pone.0336951)
Supplement: S1 File — (ZIP) [file pone.0336951.s001.zip › S1_PLOS ONE_2025/code/Fig8.m]

clear;
clc;tic
%% Parameters %%

SNR_dB = 2:1:20; % SNR
N_arr = SNR_dB;

a2 = 0.9;
a1 = 1 - a2;

beta = 5;

m = 1;
m_g0 = m;
m_g1 = m;
m_g2 = m;
m_g3 = m;
m_0 = m;


P_SW = -2;
P_DC = -2;


rho_Q = db2pow(5);
Ntn = db2pow(-20);

varsigma = 2;
d_ref = 0.1;

d_PU = 6;
d_ARIS = 5;
d_U1 = 5;
d_U2 = 10;

Omega_h  = (d_PU^-varsigma)/d_ref;
Omega_g0 = (d_ARIS^-varsigma)/d_ref;
Omega_g1 = (d_U1^-varsigma)/d_ref;
Omega_g2 = (d_U2^-varsigma)/d_ref;
Omega_g3 = (d_U1^-varsigma)/d_ref;

leng_colum = length(N_arr);
P_out_1_sim = zeros(1,leng_colum);P_out_2_sim = zeros(1,leng_colum);
P_out_3_sim = zeros(1,leng_colum);P_out_4_sim = zeros(1,leng_colum);
P_out_5_sim = zeros(1,leng_colum);P_out_6_sim = zeros(1,leng_colum);
LOOP = 1e6;


%% Outage Probability Simulation %%
h = sqrt(Omega_h).*random('Naka', m_0, 1, [1, LOOP]); %Nakagami-m fading


H = h.^2;


for jj = 1 :length(N_arr)

    N = N_arr(jj);
    
    rho_active = db2pow(15 - N*(P_SW + P_DC));
    rho_pasive = db2pow(15/2 - N*(P_SW));
    rho_S_active = min((rho_Q./H),rho_active);
    rho_S_pasive = min((rho_Q./H),rho_pasive);

    g0 = sqrt(Omega_g0).*random('Naka', m_g0, 1, [N, LOOP]); %Nakagami-m fading
    g1 = sqrt(Omega_g1).*random('Naka', m_g1, 1, [N, LOOP]); %Nakagami-m fading
    g2 = sqrt(Omega_g2).*random('Naka', m_g2, 1, [N, LOOP]); %Nakagami-m fading
    g3 = sqrt(Omega_g3).*random('Naka', m_g3, 1, [N, LOOP]); %Nakagami-m fading
    
    A0 =  sum(g0.*g3,1);
    A1 =  sum(g0.*g1,1);
    A2 =  sum(g0.*g2,1);
    %_
    omega_0 = mean(sum(g3,1).^2);
    omega_1 = mean(sum(g1,1).^2);
    omega_2 = mean(sum(g2,1).^2);
    %_
    Z0 = A0.^2;
    Z1 = A1.^2;
    Z2 = A2.^2;

    gamma_x1 = (beta*a1*rho_S_active.*Z1)./(beta*Ntn*N*omega_1 + 1);
    gamma_x1_PRIS = a1*rho_S_pasive.*Z1;
    
    gamma_x2 = (beta*a2*rho_S_active.*Z2)./(beta*a1*rho_S_active.*Z2 + beta*Ntn*N*omega_2 + 1);
    gamma_x2_PRIS = (a2*rho_S_pasive.*Z2)./(a1*rho_S_pasive.*Z2 + 1);

    P_out_1_sim(jj) = mean(log2(1 + gamma_x1));
    P_out_2_sim(jj) = mean(log2(1 + gamma_x1_PRIS));
    P_out_3_sim(jj) = mean(log2(1 + gamma_x2));
    P_out_4_sim(jj) = mean(log2(1 + gamma_x2_PRIS));

%% OMA %% 
    gamma_OMA = (beta*rho_S_active.*Z0)./(beta*Ntn*N*omega_0 + 1);
    P_out_5_sim(jj) = (1/4)*mean(log2(1 + gamma_OMA));
    
    gamma_OMA_PRIS = rho_S_pasive.*Z0;
    P_out_6_sim(jj) = (1/4)*mean(log2(1 + gamma_OMA_PRIS));

end

toc
%% Figure %%
plot(SNR_dB,P_out_5_sim,'m-v','Linewidth',1,'MarkerFaceColor','m','MarkerSize',8);hold on; grid on
plot(SNR_dB,P_out_6_sim,'m--v','Linewidth',1,'MarkerFaceColor','m','MarkerSize',8);hold on; grid on
plot(SNR_dB,P_out_1_sim,'b-o','Linewidth',1,'MarkerFaceColor','b','MarkerSize',8);hold on; grid on
plot(SNR_dB,P_out_3_sim,'r-s','Linewidth',1,'MarkerFaceColor','r','MarkerSize',8);hold on; grid on
plot(SNR_dB,P_out_2_sim,'b--o','Linewidth',1,'MarkerFaceColor','b','MarkerSize',8);hold on; grid on
plot(SNR_dB,P_out_4_sim,'r--s','Linewidth',1,'MarkerFaceColor','r','MarkerSize',8);hold on; grid on


xlabel('Number of elements $N$','interpreter','latex','fontsize',15);
ylabel('Ergodic Data Rate (BPCU)','interpreter','latex','fontsize',15);

ylim([0 7])
h = legend('${\cal C}_O^{ARIS}$, OMA $-$ Ana.','${\cal C}_O^{PRIS}$, OMA $-$ Ana.',...
           '${\cal C}_{{U_1}}^{ARIS}$, NOMA $-$ Ana.','${\cal C}_{{U_2}}^{ARIS}$, NOMA $-$ Ana.',...
           '${\cal C}_{{U_1}}^{PRIS}$, NOMA $-$ Ana.','${\cal C}_{{U_2}}^{PRIS}$, NOMA $-$ Ana.','Location','NorthWest');
set(h,'interpreter','latex','fontsize',11);
h.NumColumns = 1;
