# Supplementary material for: On the performance of active RIS-enhanced NOMA systems with spectrum sharing mechanisms
Source: PLoS One. 2025 Nov 25;20(11):e0336951. doi: 10.1371/journal.pone.0336951 (PMC12646486; doi:10.1371/journal.pone.0336951)
Supplement: S1 File — (ZIP) [file pone.0336951.s001.zip › S1_PLOS ONE_2025/code/newMeijerG.m]

% --------------------------------------------
%  m,n / A |   \
% G   |    | x  |,
%  p,q \ B |   /
% --------------------------------------------
% A = [a1,a2,...,ap]
% B = [b1,b2,...,bq]
% --------------------------------------------
function result = newMeijerG(m,n,p,q,A,B,x)
    An = A(1:n); Ap = A(n+1:p);
    Bm = B(1:m); Bq = B(m+1:q);

    result = meijerG([An],[Ap],[Bm],[Bq],x);
end
