# Supplementary material for: On the performance of active RIS-enhanced NOMA systems with spectrum sharing mechanisms
Source: PLoS One. 2025 Nov 25;20(11):e0336951. doi: 10.1371/journal.pone.0336951 (PMC12646486; doi:10.1371/journal.pone.0336951)
Supplement: S1 File — (ZIP) [file pone.0336951.s001.zip › S1_PLOS ONE_2025/code/noITC.m]

clear;
clc;tic
%% Parameters %%
N = 5;

a2 = 0.8;
a1 = 1 - a2;

beta = 5;

m = 1;
m_g0 = m;
m_g1 = m;
m_g2 = m;
m_g3 = m;
m_0 = m;

R1 = 1.5;
R2 = 1;

gamma_th1 = (2^R1)-1; 
gamma_th2 = (2^R2)-1;
gamma_th_OMA = (2^(3*R1))-1; 

SNR_dB = -30:5:30; % SNR
P_SW = -2;
P_DC = -2;

rho_array_active = db2pow(SNR_dB - N*(P_SW + P_DC));
rho_array_pasive = db2pow(SNR_dB/2 - N*(P_SW));

rho_Q = db2pow(5);
Ntn = db2pow(-20);

varsigma = 2;
d_ref = 0.1;

d_PU = 6;
d_ARIS = 5;
d_U1 = 5;
d_U2 = 10;

Omega_h  = (d_PU^-varsigma)/d_ref;
Omega_g0 = (d_ARIS^-varsigma)/d_ref;
Omega_g1 = (d_U1^-varsigma)/d_ref;
Omega_g2 = (d_U2^-varsigma)/d_ref;
Omega_g3 = (d_U1^-varsigma)/d_ref;
leng_colum = length(rho_array_active);
P_out_1_sim = zeros(1,leng_colum);P_out_2_sim = zeros(1,leng_colum);
P_out_3_sim = zeros(1,leng_colum);P_out_4_sim = zeros(1,leng_colum);
P_out_5_sim = zeros(1,leng_colum);P_out_12_sim = zeros(1,leng_colum);
P_out_6_sim = zeros(1,leng_colum);P_out_7_sim = zeros(1,leng_colum);
P_out_8_sim = zeros(1,leng_colum);P_out_9_sim = zeros(1,leng_colum);
P_out_10_sim = zeros(1,leng_colum);P_out_11_sim = zeros(1,leng_colum);
P_out_1_asym = zeros(1,leng_colum);P_out_2_asym = zeros(1,leng_colum);
P_out_3_asym = zeros(1,leng_colum);P_out_4_asym = zeros(1,leng_colum);
P_out_5_asym = zeros(1,leng_colum);P_out_6_asym = zeros(1,leng_colum);
LOOP = 1e7;


%% Outage Probability Simulation %%
h = sqrt(Omega_h).*random('Naka', m_0, 1, [1, LOOP]); %Nakagami-m fading
g0 = sqrt(Omega_g0).*random('Naka', m_g0, 1, [N, LOOP]); %Nakagami-m fading
g1 = sqrt(Omega_g1).*random('Naka', m_g1, 1, [N, LOOP]); %Nakagami-m fading
g2 = sqrt(Omega_g2).*random('Naka', m_g2, 1, [N, LOOP]); %Nakagami-m fading
g3 = sqrt(Omega_g3).*random('Naka', m_g3, 1, [N, LOOP]); %Nakagami-m fading

A0 =  sum(g0.*g3,1);
A1 =  sum(g0.*g1,1);
A2 =  sum(g0.*g2,1);
%_
omega_0 = mean(sum(g3,1).^2);
omega_1 = mean(sum(g1,1).^2);
omega_2 = mean(sum(g2,1).^2);

%_
Z0 = A0.^2;
Z1 = A1.^2;
Z2 = A2.^2;

H = h.^2;

Muy_O = gamma(m_g0 + 0.5)*gamma(m_g3 + 0.5)*(sqrt(Omega_g0*Omega_g3)/(gamma(m_g0)*gamma(m_g3)*sqrt(m_g0*m_g3)));
Omega_O = Omega_g0*Omega_g3*(1 - ((1/(m_g0*m_g3))*(((gamma(m_g0 + 0.5)*gamma(m_g3 + 0.5))/(gamma(m_g0)*gamma(m_g3)))^2)));
Muy_1 = gamma(m_g0 + 0.5)*gamma(m_g1 + 0.5)*(sqrt(Omega_g0*Omega_g1)/(gamma(m_g0)*gamma(m_g1)*sqrt(m_g0*m_g1)));
Omega_1 = Omega_g0*Omega_g1*(1 - ((1/(m_g0*m_g1))*(((gamma(m_g0 + 0.5)*gamma(m_g1 + 0.5))/(gamma(m_g0)*gamma(m_g1)))^2)));
Muy_2 = gamma(m_g0 + 0.5)*gamma(m_g2 + 0.5)*(sqrt(Omega_g0*Omega_g2)/(gamma(m_g0)*gamma(m_g2)*sqrt(m_g0*m_g2)));
Omega_2 = Omega_g0*Omega_g2*(1 - ((1/(m_g0*m_g2))*(((gamma(m_g0 + 0.5)*gamma(m_g2 + 0.5))/(gamma(m_g0)*gamma(m_g2)))^2)));

muy_0 = m_0/Omega_h;

for jj = 1 :length(rho_array_active)
    rho_active = rho_array_active(jj);
    rho_pasive = rho_array_pasive(jj);
    rho_S_active = min((rho_Q./H),rho_active);
    rho_S_pasive = min((rho_Q./H),rho_pasive);
    
    gamma_x2_x1 = (beta*a2*rho_S_active.*Z1)./(beta*a1*rho_S_active.*Z1 + beta*Ntn*N*omega_1 + 1);
    gamma_x1 = (beta*a1*rho_S_active.*Z1)./(beta*Ntn*N*omega_1 + 1);
    gamma_x2_x1_PRIS = (a2*rho_S_pasive.*Z1)./(a1*rho_S_pasive.*Z1 + 1);
    gamma_x1_PRIS = a1*rho_S_pasive.*Z1;
    
    gamma_x2 = (beta*a2*rho_S_active.*Z2)./(beta*a1*rho_S_active.*Z2 + beta*Ntn*N*omega_2 + 1);
    gamma_x2_PRIS = (a2*rho_S_pasive.*Z2)./(a1*rho_S_pasive.*Z2 + 1);

    P_out_1_sim(jj) = 1 - mean( gamma_x1 > gamma_th1 & gamma_x2_x1 > gamma_th2 );
    P_out_2_sim(jj) = 1 - mean( gamma_x1_PRIS > gamma_th1 & gamma_x2_x1_PRIS > gamma_th2 );
    P_out_3_sim(jj) = 1 - mean( gamma_x2 > gamma_th2  );
    P_out_4_sim(jj) = 1 - mean( gamma_x2_PRIS > gamma_th2  );


%% OMA %% 
    gamma_OMA = (beta*rho_S_active.*Z0)./(beta*Ntn*N*omega_0 + 1);
    P_out_5_sim(jj) = 1 - mean(gamma_OMA > gamma_th_OMA);
    
    gamma_OMA_PRIS = rho_S_pasive.*Z0;
    P_out_6_sim(jj) = 1 - mean(gamma_OMA_PRIS > gamma_th_OMA);

end

for jj = 1 :length(rho_array_active)
    rho_active = rho_array_active(jj);
    rho_pasive = rho_array_pasive(jj);
    rho_S_active = rho_active;
    rho_S_pasive = rho_pasive;

    gamma_x2_x1 = (beta*a2*rho_S_active.*Z1)./(beta*a1*rho_S_active.*Z1 + beta*Ntn*N*omega_1 + 1);
    gamma_x1 = (beta*a1*rho_S_active.*Z1)./(beta*Ntn*N*omega_1 + 1);
    gamma_x2_x1_PRIS = (a2*rho_S_pasive.*Z1)./(a1*rho_S_pasive.*Z1 + 1);
    gamma_x1_PRIS = a1*rho_S_pasive.*Z1;
    
    gamma_x2 = (beta*a2*rho_S_active.*Z2)./(beta*a1*rho_S_active.*Z2 + beta*Ntn*N*omega_2 + 1);
    gamma_x2_PRIS = (a2*rho_S_pasive.*Z2)./(a1*rho_S_pasive.*Z2 + 1);

    P_out_7_sim(jj) = 1 - mean( gamma_x1 > gamma_th1 & gamma_x2_x1 > gamma_th2 );
    P_out_8_sim(jj) = 1 - mean( gamma_x1_PRIS > gamma_th1 & gamma_x2_x1_PRIS > gamma_th2 );
    P_out_9_sim(jj) = 1 - mean( gamma_x2 > gamma_th2  );
    P_out_10_sim(jj) = 1 - mean( gamma_x2_PRIS > gamma_th2  );

%% OMA %% 
    gamma_OMA = (beta*rho_S_active.*Z0)./(beta*Ntn*N*omega_0 + 1);
    P_out_11_sim(jj) = 1 - mean(gamma_OMA > gamma_th_OMA);
    
    gamma_OMA_PRIS = rho_S_pasive.*Z0;
    P_out_12_sim(jj) = 1 - mean(gamma_OMA_PRIS > gamma_th_OMA);

end

for jj = 1 :length(rho_array_active)
    P_out_1_asym(jj) = min(P_out_1_sim);
    P_out_2_asym(jj) = min(P_out_2_sim);
    P_out_3_asym(jj) = min(P_out_3_sim);
    P_out_4_asym(jj) = min(P_out_4_sim);
    P_out_5_asym(jj) = min(P_out_5_sim);
    P_out_6_asym(jj) = min(P_out_6_sim);
end
toc
%% Figure %%
semilogy(SNR_dB,P_out_11_sim,'m-.v','Linewidth',1,'MarkerFaceColor','w','MarkerSize',8);hold on; grid on
semilogy(SNR_dB,P_out_5_sim,'m-v','Linewidth',1,'MarkerFaceColor','w','MarkerSize',8);hold on; grid on
semilogy(SNR_dB,P_out_12_sim,'m-.p','Linewidth',1,'MarkerFaceColor','w','MarkerSize',8);hold on; grid on
semilogy(SNR_dB,P_out_6_sim,'m-p','Linewidth',1,'MarkerFaceColor','w','MarkerSize',8);hold on; grid on
semilogy(SNR_dB,P_out_7_sim,'b-.o','Linewidth',1,'MarkerFaceColor','w','MarkerSize',8);hold on; grid on
semilogy(SNR_dB,P_out_1_sim,'b-o','Linewidth',1,'MarkerFaceColor','w','MarkerSize',8);hold on; grid on
semilogy(SNR_dB,P_out_9_sim,'r-.v','Linewidth',1,'MarkerFaceColor','w','MarkerSize',8);hold on; grid on
semilogy(SNR_dB,P_out_3_sim,'r-v','Linewidth',1,'MarkerFaceColor','w','MarkerSize',8);hold on; grid on
semilogy(SNR_dB,P_out_8_sim,'c-.h','Linewidth',1,'MarkerFaceColor','w','MarkerSize',8);hold on; grid on
semilogy(SNR_dB,P_out_2_sim,'c-h','Linewidth',1,'MarkerFaceColor','w','MarkerSize',8);hold on; grid on
semilogy(SNR_dB,P_out_10_sim,'k-.s','Linewidth',1,'MarkerFaceColor','w','MarkerSize',8);hold on; grid on
semilogy(SNR_dB,P_out_4_sim,'k-s','Linewidth',1,'MarkerFaceColor','w','MarkerSize',8);hold on; grid on

semilogy(SNR_dB,P_out_1_sim,'k.','Linewidth',1,'MarkerFaceColor','w','MarkerSize',10);hold on; grid on
semilogy(SNR_dB,P_out_1_asym,'k--','Linewidth',1,'MarkerFaceColor','w','MarkerSize',10);hold on; grid on
semilogy(SNR_dB,P_out_2_sim,'k.','Linewidth',1,'MarkerFaceColor','w','MarkerSize',10);hold on; grid on
semilogy(SNR_dB,P_out_3_sim,'k.','Linewidth',1,'MarkerFaceColor','w','MarkerSize',10);hold on; grid on
semilogy(SNR_dB,P_out_4_sim,'k.','Linewidth',1,'MarkerFaceColor','w','MarkerSize',10);hold on; grid on
semilogy(SNR_dB,P_out_5_sim,'k.','Linewidth',1,'MarkerFaceColor','w','MarkerSize',10);hold on; grid on
semilogy(SNR_dB,P_out_6_sim,'k.','Linewidth',1,'MarkerFaceColor','w','MarkerSize',10);hold on; grid on
semilogy(SNR_dB,P_out_2_asym,'k--','Linewidth',1,'MarkerFaceColor','w','MarkerSize',10);hold on; grid on
semilogy(SNR_dB,P_out_3_asym,'k--','Linewidth',1,'MarkerFaceColor','w','MarkerSize',10);hold on; grid on
semilogy(SNR_dB,P_out_4_asym,'k--','Linewidth',1,'MarkerFaceColor','w','MarkerSize',10);hold on; grid on
semilogy(SNR_dB,P_out_5_asym,'k--','Linewidth',1,'MarkerFaceColor','w','MarkerSize',10);hold on; grid on
semilogy(SNR_dB,P_out_6_asym,'k--','Linewidth',1,'MarkerFaceColor','w','MarkerSize',10);hold on; grid on
xlabel('The Power Budget (dB)','interpreter','latex','fontsize',15);
ylabel('Outage Probability','interpreter','latex','fontsize',15);

ylim([1e-4 1])
h = legend('${\cal P}_O^{ARIS}$, OMA (no ITC)','${\cal P}_O^{ARIS}$, OMA $-$ Ana.','${\cal P}_O^{PRIS}$, OMA (no ITC)','${\cal P}_O^{PRIS}$, OMA $-$ Ana.',...
           '${\cal P}_{{U_1}}^{ARIS}$, NOMA $-$ (no ITC)','${\cal P}_{{U_1}}^{ARIS}$, NOMA $-$ Ana.','${\cal P}_{{U_2}}^{ARIS}$, NOMA $-$ (no ITC)','${\cal P}_{{U_2}}^{ARIS}$, NOMA $-$ Ana.',...
           '${\cal P}_{{U_1}}^{PRIS}$, NOMA (no ITC)','${\cal P}_{{U_1}}^{PRIS}$, NOMA $-$ Ana.','${\cal P}_{{U_2}}^{PRIS}$, NOMA (no ITC)','${\cal P}_{{U_2}}^{PRIS}$, NOMA $-$ Ana.',...
           'Sim.','Error floor','Location','SouthWest');
set(h,'interpreter','latex','fontsize',9);
h.NumColumns = 2;
