# Supplementary material for: On the performance of active RIS-enhanced NOMA systems with spectrum sharing mechanisms
Source: PLoS One. 2025 Nov 25;20(11):e0336951. doi: 10.1371/journal.pone.0336951 (PMC12646486; doi:10.1371/journal.pone.0336951)
Supplement: S1 File — (ZIP) [file pone.0336951.s001.zip › S1_PLOS ONE_2025/code/Ui_Analysis.m]

function result = Ui_Analysis(rho,rho_Q,theta,d_i,b_i,c_i,vartheta_i,m_0,muy_0)

    bien_0 = 0;
    for t=0:m_0-1
      bien_0 = bien_0 + exp(-muy_0*(rho_Q/rho)) * (1/factorial(t)) * (((muy_0*rho_Q)/rho)^t);
    end
    bien_1 = @(x) (x.^(m_0-1)) .* exp(-muy_0.*x) .* gammainc(vartheta_i.*sqrt(x),b_i + 1,'upper');
    bien_2 = ((muy_0^m_0)/gamma(m_0)) * integral(bien_1,rho_Q/rho,inf);
    result = 1 - (1 - bien_0)*gammainc(sqrt((theta/rho)*d_i)/c_i,b_i+1,'upper') - bien_2;

%   bien_0 = 0;
%     for t=0:m_0-1
%       bien_0 = bien_0 + exp(-muy_0*(rho_Q/rho)) * (1/factorial(t)) * (((muy_0*rho_Q)/rho)^t);
%     end
%     
%   bien_1 = (vartheta_i^(-2*m_0)) * WSCPbiFoxH([0,2;2,1],[1,0;0,1],[0,1;1,1],[- b_i - 2*m_0,2,1;1 - 2*m_0,2,1],[-2*m_0,2,1],[],[0,1],[1,1],[0,1],muy_0/(vartheta_i^2),sqrt(rho/rho_Q)/vartheta_i);
%   bien_2 = ((2*(muy_0^m_0))/gamma(m_0)/gamma(b_i+1)) * bien_1;
%   
%   result = 1 - (1 - bien_0)*gammainc(sqrt((theta/rho)*d_i)/c_i,b_i+1,'upper') - bien_2;
end
