# Supplementary material for: On the performance of active RIS-enhanced NOMA systems with spectrum sharing mechanisms
Source: PLoS One. 2025 Nov 25;20(11):e0336951. doi: 10.1371/journal.pone.0336951 (PMC12646486; doi:10.1371/journal.pone.0336951)
Supplement: S1 File — (ZIP) [file pone.0336951.s001.zip › S1_PLOS ONE_2025/code/Ui_Analysis02.m]

function result = Ui_Analysis03(rho,rho_Q,theta,d_i,b_i,c_i,vartheta_i,m_0,muy_0)
  K = 10;
  
  bien_0 = 0;
  for t=0:m_0-1
    bien_0 = bien_0 +  exp(-muy_0*(rho_Q/rho)) * (1/factorial(t)) * (((muy_0*rho_Q)/rho)^t);
  end
  bien_1 = 0;
  for k=1:K
    Phi_k = cos((pi/2/K)*(2*k - 1));
    G_x = tan((pi/4)*(Phi_k + 1));
        
    bien_1 = bien_1 + sqrt(1 - Phi_k^2) * (sec((pi/4)*(Phi_k + 1))^2) * (1/(G_x + 1)) * (1 - bien_0)*gammainc(sqrt((G_x*d_i*theta)/rho)./c_i,b_i+1,'upper');
  end
  
  bien_2 = 0;
  for k=1:K
    Phi_k = cos((pi/2/K)*(2*k - 1));
    G_x = tan((pi/4)*(Phi_k + 1));
        
    bien_2 = bien_2 + sqrt(1 - Phi_k^2) * (sec((pi/4)*(Phi_k + 1))^2) * (1/(G_x + 1)) * (2*(muy_0^m_0)/gamma(m_0)/gamma(b_i+1)) * ((vartheta_i*sqrt(G_x))^(-2*m_0)) ...
                    .* WSCPbiFoxH([0,2;2,1],[1,0;0,1],[0,1;1,1],[- b_i - 2*m_0,2,1;1 - 2*m_0,2,1],[-2*m_0,2,1],[],[0,1],[1,1],[0,1],muy_0./((vartheta_i*sqrt(G_x)).^2),sqrt(rho./rho_Q).*(1/(vartheta_i*sqrt(G_x)))) ;
  end

  result = ((pi^2)/(4*K*log(2))) * (bien_1 + bien_2);
end
