# Supplementary material for: On the performance of active RIS-enhanced NOMA systems with spectrum sharing mechanisms
Source: PLoS One. 2025 Nov 25;20(11):e0336951. doi: 10.1371/journal.pone.0336951 (PMC12646486; doi:10.1371/journal.pone.0336951)
Supplement: S1 File — (ZIP) [file pone.0336951.s001.zip › S1_PLOS ONE_2025/code/Ui_Asymptotic.m]

function result = Ui_Asymptotic(b_i,vartheta_i,muy_0,m_0)
%   syms x
%   bien = (x.^(2*m_0 - 1)) .* exp(-muy_0.*(x.^2)) .* igamma(b_i+1,vartheta_i.*x);
%   result = 1 - 2*(muy_0^m_0)/(gamma(m_0)*gamma(b_i + 1)) * vpaintegral(bien,x,0,inf);

  result = 1 - (((2^(b_i+0.5+2*m_0))*(muy_0^m_0)*(vartheta_i^(-2*m_0)))/(sqrt(2*pi)*gamma(m_0)*gamma(b_i+1)))...
               * newMeijerG(1,4,4,3,[(-b_i-2*m_0)/2,(1-b_i-2*m_0)/2,(1-2*m_0)/2,1-m_0],[0,-m_0,(1-2*m_0)/2],4*muy_0/vartheta_i^2);
end
