# Supplementary material for: On the performance of active RIS-enhanced NOMA systems with spectrum sharing mechanisms
Source: PLoS One. 2025 Nov 25;20(11):e0336951. doi: 10.1371/journal.pone.0336951 (PMC12646486; doi:10.1371/journal.pone.0336951)
Supplement: S1 File — (ZIP) [file pone.0336951.s001.zip › S1_PLOS ONE_2025/code/WSCPbiFoxH.m]

% =================================================
%     m1,n1;m2,n2;m3,n3 /       | P1 | P2 | P3 \
%    H                  | z1,z2 |    |    |    | > 0
%     p1,q1;p2,q2;p3,q3 \       | Q1 | Q2 | Q3 /
% =================================================
%       I1 = [m1,n1;p1,q1];
%       I2 = [m2,n2;p2,q2];
%       I3 = [m3,n3;p3,q3];
% =================================================
function out = WSCPbiFoxH(I1,I2,I3,...
                          P1,Q1,...
                          P2,Q2,...
                          P3,Q3,z1,z2)
    %_
    m1 = I1(1,1);    n1 = I1(1,2);
    p1 = I1(2,1);    q1 = I1(2,2);
    
    m2 = I2(1,1);    n2 = I2(1,2);
    p2 = I2(2,1);    q2 = I1(2,2);
    
    m3 = I3(1,1);    n3 = I3(1,2);
    p3 = I3(2,1);    q3 = I3(2,2);
    %_
    if m1 > 0
        errordlg('I1(1,1) must have zero value !!','Input Error');
        return
    end
    %_
    if (n1 > 0) 
        an1 = P1(1:n1,1);
        alpn1 = P1(1:n1,2);
        An1 = P1(1:n1,3);
    else        
        an1 = []; alpn1 = []; An1 = [];
    end
    
    if (p1-n1 > 0)
        ap1 = P1((n1+1):p1,1);
        alpp1 = P1((n1+1):p1,2);
        Ap1 = P1((n1+1):p1,3);
    else        
        ap1 = []; alpp1 = []; Ap1 = [];
    end
    
    if (q1-m1 > 0)
        bq1 = Q1((m1+1):q1,1); 
        betq1 = Q1((m1+1):q1,2);
        Bq1 = Q1((m1+1):q1,3);
    else
        bq1 = []; betq1 = []; Bq1 = [];
    end
    %_
    if (n2 > 0), an2 = P2(1:n2,1); An2 = P2(1:n2,2);
    else,        an2 = []; An2 = [];
    end
    
    if (m2 > 0), bm2 = Q2(1:m2,1); Bm2 = Q2(1:m2,2);
    else,        bm2 = []; Bm2 = [];
    end
    
    if (p2-n2 > 0), ap2 = P2((n2+1):p2,1); Ap2 = P2((n2+1):p2,2);
    else,           ap2 = []; Ap2 = [];
    end
    
    if (q2-m2 > 0), bq2 = Q2((m2+1):q2,1); Bq2 = Q2((m2+1):q2,2);
    else,           bq2 = []; Bq2 = [];
    end
    %_
    if (n3 > 0), an3 = P3(1:n3,1); An3 = P3(1:n3,2);
    else,        an3 = []; An3 = [];
    end
    
    if (m3 > 0), bm3 = Q3(1:m3,1); Bm3 = Q3(1:m3,2);
    else,        bm3 = []; Bm3 = [];
    end
    
    if (p3-n3 > 0), ap3 = P3((n3+1):p3,1); Ap3 = P3((n3+1):p3,2);
    else,           ap3 = []; Ap3 = [];
    end
    
    if (q3-m3 > 0), bq3 = Q3((m3+1):q3,1); Bq3 = Q3((m3+1):q3,2);
    else,           bq3 = []; Bq3 = [];
    end
    %_
	out = real(Bivariate_Fox_H(an1,alpn1,An1,ap1,alpp1,Ap1,...
                                             bq1,betq1,Bq1,...
                               an2,An2,ap2,Ap2,bm2,Bm2,bq2,Bq2,...
                               an3,An3,ap3,Ap3,bm3,Bm3,bq3,Bq3,z1,z2));
end
